# Supplementary material for: Optimization of Natural Antioxidants Extraction from Pineapple Peel and Their Stabilization by Spray Drying
Source: Foods. 2021 Jun 1;10(6):1255. doi: 10.3390/foods10061255 (PMC8228717; doi:10.3390/foods10061255)
Supplement: Supplementary file 1 [file foods-10-01255-s001.zip]

Archive with 1 entries (1 files):
- New file SM-Figure S1 and Table S1 (3).pdf
